# Supplementary material for: Response of seed germination and seedling emergence of Haloxylon ammodendron to rain frequency and temperature change from four desert ecosystems, Northwest China
Source: AoB Plants. 2022 Dec 27;15(2):plac048. doi: 10.1093/aobpla/plac048 (PMC10071049; doi:10.1093/aobpla/plac048)
Supplement: plac048_suppl_Supplementary_Data_S1 [file plac048_suppl_supplementary_data_s1.xlsx]

## Sheet: T & RH
	08:00:00		14:00:00
Date	T (°C)	RH（%）	T (°C)	RH（%）
2014.4.14	18	56	28	50
2014.4.15	20	58	25	52
2014.4.16	18	59	31	49
2014.4.17	14	56	25	56
2014.4.18	20	63	26	60
2014.4.19
2014.4.20
2014.4.21	20	57	27	49
2014.4.22	20	58	31	46
2014.4.23	21	56	30	51
2014.4.24	20	66	28	63
2014.4.25	21	64	31	58
2014.4.26
2014.4.27	20	64
2014.4.28	22	56	29	48
2014.4.29	20	55	30	50
2014.4.30	23	54	31	52
2014.5.1	23	60
2014.5.2	24	52
2014.5.3	19	56
2014.5.4	20	44	27	36
2014.5.5	21	40	27	32
2014.5.6	19	39	29	35
2014.5.7	24	45	30	62
2014.5.8	22	90	26	72
2014.5.9	19	88	23	76
2014.5.10	20	82
2014.5.11	15	92
2014.5.12	21	88	28	86
2014.5.13	20	86	28	86
mean	20.1481	62.3704	28.0952	55.6667
SE	2.26518	15.3451	2.27826	14.7761

## Sheet: Seedling emergence
Monthly precipitation 50 mm
Frequency	once 3, 5, 10, 15 days
	10, 6, 3 , times a month
	5, 8.33, 16.67, 25 mm every time
	88, 147, 294, 441mL water every time
	Seeding depth 1 cm
	Pot diemeter 15 cm
	25 seeds * 4 pots
Treatments	Irrigating date
3d	April 12	April 15	April 18	April 21	April 24	April 27	April 30	May 3	May 6	May 9
5d	April 12	April 17	April 22	April 27	May 2	May 7
10d	April 12	April 22	May 2
15d	April 12	April 27
Seedling emergence number	Date	2014-04-14	2014-04-15	2014-04-16	2014-04-17	2014-04-18	2014-04-19	2014-04-20	2014-04-21	2014-04-22	2014-04-23	2014-04-24	2014-04-25	2014-04-26	2014-04-27	2014-04-28	2014-04-29	2014-04-30	2014-05-01	2014-05-02	2014-05-03	2014-05-04	2014-05-05	2014-05-06	2014-05-07	2014-05-08	2014-05-09	2014-05-10	2014-05-11	2014-05-12	2014-05-13
Tengger Desert	3d	0	0	0	4	5	8	9	10	10	10	10	11	11	11	11	11	11	11	11	11	11	11	11	11	11	11	11	11	11	11
		0	0	0	5	10	11	11	14	15	15	15	16	16	16	16	16	16	16	16	16	16	16	16	16	16	16	16	16	16	16
		0	0	0	1	4	7	7	8	8	8	8	8	8	8	8	8	8	8	8	8	8	8	8	8	8	8	8	8	8	8
		0	0	0	2	7	8	9	10	10	10	11	13	13	13	13	13	13	13	13	13	13	13	13	13	13	13	13	13	13	13
	mean	0	0	0	3	6.5	8.5	9	10.5	10.75	10.75	11	12	12	12	12	12	12	12	12	12	12	12	12	12	12	12	12	12	12	12
	SE	0	0	0	1.82574	2.64575	1.73205	1.63299	2.51661	2.98608	2.98608	2.94392	3.3665	3.3665	3.3665	3.3665	3.3665	3.3665	3.3665	3.3665	3.3665	3.3665	3.3665	3.3665	3.3665	3.3665	3.3665	3.3665	3.3665	3.3665	3.3665
	5d	0	12	20	22	22	22	22	22	22	22	22	22	22	22	22	22	22	22	22	22	22	22	22	22	22	22	22	22	22	22
		0	16	23	23	23	23	23	23	23	23	23	23	23	23	23	23	23	23	23	23	23	23	23	23	23	23	23	23	23	23
		0	15	19	19	21	21	21	21	21	21	21	21	21	21	21	21	21	21	21	21	21	21	21	21	21	21	21	21	21	21
		0	18	20	21	21	22	22	22	22	22	22	22	23	23	23	23	23	23	23	23	23	23	23	23	23	23	23	23	23	23
	mean	0	15.25	20.5	21.25	21.75	22	22	22	22	22	22	22	22.25	22.25	22.25	22.25	22.25	22.25	22.25	22.25	22.25	22.25	22.25	22.25	22.25	22.25	22.25	22.25	22.25	22.25
	SE	0	2.5	1.73205	1.70783	0.95743	0.8165	0.8165	0.8165	0.8165	0.8165	0.8165	0.8165	0.95743	0.95743	0.95743	0.95743	0.95743	0.95743	0.95743	0.95743	0.95743	0.95743	0.95743	0.95743	0.95743	0.95743	0.95743	0.95743	0.95743	0.95743
	10d	0	2	5	7	7	7	8	15	15	15	15	15	15	15	15	15	15	15	15	15	15	15	15	15	15	15	15	15	15	15
		0	1	10	16	20	20	20	20	20	20	21	21	21	21	21	21	21	21	21	21	21	21	21	21	21	21	21	21	21	21
		0	1	3	3	7	9	9	10	10	10	11	12	13	13	13	13	13	13	13	13	13	13	13	13	13	13	13	13	13	13
		0	1	3	4	4	4	4	12	12	12	13	14	14	14	14	14	14	14	14	14	14	14	14	14	14	14	14	14	14	14
	mean	0	1.25	5.25	7.5	9.5	10	10.25	14.25	14.25	14.25	15	15.5	15.75	15.75	15.75	15.75	15.75	15.75	15.75	15.75	15.75	15.75	15.75	15.75	15.75	15.75	15.75	15.75	15.75	15.75
	SE	0	0.5	3.30404	5.91608	7.14143	6.97615	6.84957	4.34933	4.34933	4.34933	4.32049	3.87298	3.59398	3.59398	3.59398	3.59398	3.59398	3.59398	3.59398	3.59398	3.59398	3.59398	3.59398	3.59398	3.59398	3.59398	3.59398	3.59398	3.59398	3.59398
	15d	0	0	2	3	4	5	5	7	7	7	7	7	7	7	7	7	7	7	7	7	7	7	7	7	7	7	7	7	7	7
		0	0	1	2	4	4	5	6	6	6	6	6	6	6	6	6	6	6	6	6	6	6	6	6	6	6	6	6	6	6
		0	0	8	11	12	13	13	14	14	14	14	14	14	14	14	14	14	14	14	14	14	14	14	14	14	14	14	14	14	14
		0	0	7	8	10	13	13	13	13	13	13	13	13	13	13	13	13	13	13	13	13	13	13	13	13	13	13	13	13	13
	mean	0	0	4.5	6	7.5	8.75	9	10	10	10	10	10	10	10	10	10	10	10	10	10	10	10	10	10	10	10	10	10	10	10
	SE	0	0	3.51188	4.24264	4.12311	4.92443	4.6188	4.08248	4.08248	4.08248	4.08248	4.08248	4.08248	4.08248	4.08248	4.08248	4.08248	4.08248	4.08248	4.08248	4.08248	4.08248	4.08248	4.08248	4.08248	4.08248	4.08248	4.08248	4.08248	4.08248
		2014-04-14	2014-04-15	2014-04-16	2014-04-17	2014-04-18	2014-04-19	2014-04-20	2014-04-21	2014-04-22	2014-04-23	2014-04-24	2014-04-25	2014-04-26	2014-04-27	2014-04-28	2014-04-29	2014-04-30	2014-05-01	2014-05-02	2014-05-03	2014-05-04	2014-05-05	2014-05-06	2014-05-07	2014-05-08	2014-05-09	2014-05-10	2014-05-11	2014-05-12	2014-05-13
Badain Jaran Desert	3d	0	0	1	1	1	2	2	6	8	8	10	10	10	10	10	10	11	11	11	11	11	11	11	11	11	11	11	11	11	11
		0	0	2	2	2	4	4	6	8	8	12	12	12	12	12	12	12	12	12	12	12	12	12	12	12	12	12	12	12	12
		0	0	0	0	1	5	5	7	9	9	11	11	11	13	13	13	13	13	13	13	13	13	13	13	13	13	13	13	13	13
		0	0	2	2	2	4	6	12	16	16	18	18	18	18	18	18	19	19	19	19	19	19	19	19	19	19	19	19	19	19
	mean	0	0	1.25	1.25	1.5	3.75	4.25	7.75	10.25	10.25	12.75	12.75	12.75	13.25	13.25	13.25	13.75	13.75	13.75	13.75	13.75	13.75	13.75	13.75	13.75	13.75	13.75	13.75	13.75	13.75
	SE	0	0	0.95743	0.95743	0.57735	1.25831	1.70783	3.86221	3.86221	3.59398	3.59398	3.59398	3.40343	3.40343	3.40343	3.59398	3.59398	3.59398	3.59398	3.59398	3.59398	3.59398	3.59398	3.59398	3.59398	3.59398	3.59398	3.59398	3.59398	3.59398
	5d	0	0	0	1	1	1	2	3	4	4	4	4	4	4	5	5	5	5	5	5	5	5	5	5	5	5	5	5	5	5
		0	0	0	0	1	2	2	16	16	16	16	16	16	16	16	16	16	16	16	16	16	16	16	16	16	16	16	16	16	16
		0	0	1	1	2	2	2	14	15	15	15	15	15	15	15	15	16	16	16	16	16	16	16	16	16	16	16	16	16	16
		0	0	1	1	1	2	2	5	5	5	5	5	5	8	8	8	8	8	8	8	8	8	8	8	8	8	8	8	8	8
	mean	0	0	0.5	0.75	1.25	1.75	2	9.5	10	10	10	10	10	10.75	11	11	11.25	11.25	11.25	11.25	11.25	11.25	11.25	11.25	11.25	11.25	11.25	11.25	11.25	11.25
	SE	0	0	0.57735	0.5	0.5	0.5	0	6.45497	6.37704	6.37704	6.37704	6.37704	6.37704	5.7373	5.35413	5.35413	5.61991	5.61991	5.61991	5.61991	5.61991	5.61991	5.61991	5.61991	5.61991	5.61991	5.61991	5.61991	5.61991	5.61991
	10d	0	0	0	0	1	2	4	6	6	6	6	6	6	6	6	7	7	7	7	7	7	7	7	7	7	7	7	7	7	7
		0	0	0	0	2	4	4	7	17	17	17	17	17	17	17	17	17	17	17	17	17	17	17	17	17	17	17	17	17	17
		0	0	0	0	1	1	1	9	9	9	9	9	9	9	9	9	9	15	15	15	15	15	15	15	15	15	15	15	15	15
		0	0	0	0	1	2	2	3	4	4	4	4	4	4	4	4	4	15	15	15	15	15	15	15	15	15	15	15	15	15
	mean	0	0	0	0	1.25	2.25	2.75	6.25	9	9	9	9	9	9	9	9.25	9.25	13.5	13.5	13.5	13.5	13.5	13.5	13.5	13.5	13.5	13.5	13.5	13.5	13.5
	SE	0	0	0	0	0.5	1.25831	1.5	2.5	5.71548	5.71548	5.71548	5.71548	5.71548	5.71548	5.71548	5.56028	5.56028	4.43471	4.43471	4.43471	4.43471	4.43471	4.43471	4.43471	4.43471	4.43471	4.43471	4.43471	4.43471	4.43471
	15d	0	0	0	0	2	2	2	2	2	2	3	4	4	4	4	4	4	4	4	4	4	4	4	4	4	4	4	4	4	4
		0	0	0	0	0	1	1	1	1	1	1	1	3	3	3	4	4	4	4	4	4	4	4	4	4	4	4	4	4	4
		0	0	0	0	1	1	1	1	1	1	1	1	2	3	3	4	5	5	5	5	5	5	5	5	5	5	5	5	5	5
		0	0	0	0	1	1	1	1	1	1	1	1	2	2	2	3	3	3	3	3	3	3	3	3	3	3	3	3	3	3
	mean	0	0	0	0	1	1.25	1.25	1.25	1.25	1.25	1.5	1.75	2.75	3	3	3.75	4	4	4	4	4	4	4	4	4	4	4	4	4	4
	SE	0	0	0	0	0.8165	0.5	0.5	0.5	0.5	0.5	1	1.5	0.95743	0.8165	0.8165	0.5	0.8165	0.8165	0.8165	0.8165	0.8165	0.8165	0.8165	0.8165	0.8165	0.8165	0.8165	0.8165	0.8165	0.8165
		2014-04-14	2014-04-15	2014-04-16	2014-04-17	2014-04-18	2014-04-19	2014-04-20	2014-04-21	2014-04-22	2014-04-23	2014-04-24	2014-04-25	2014-04-26	2014-04-27	2014-04-28	2014-04-29	2014-04-30	2014-05-01	2014-05-02	2014-05-03	2014-05-04	2014-05-05	2014-05-06	2014-05-07	2014-05-08	2014-05-09	2014-05-10	2014-05-11	2014-05-12	2014-05-13
Gurgantonggut Desert	3d	0	0	1	4	13	15	16	17	17	17	17	18	18	19	19	19	20	20	20	20	20	20	20	20	20	20	20	20	20	20
		0	0	1	3	5	8	8	10	11	11	12	12	12	12	12	12	12	12	12	12	12	12	12	12	12	12	12	12	12	12
		0	0	1	2	4	5	5	16	16	16	17	17	17	17	17	17	17	17	17	17	17	17	17	17	17	17	17	17	17	17
		0	0	2	4	8	10	14	18	18	18	18	18	18	18	18	18	18	18	18	18	18	18	18	18	18	18	18	18	18	18
	mean	0	0	1.25	3.25	7.5	9.5	10.75	15.25	15.5	15.5	16	16.25	16.25	16.5	16.5	16.5	16.75	16.75	16.75	16.75	16.75	16.75	16.75	16.75	16.75	16.75	16.75	16.75	16.75	16.75
	SE	0	0	0.5	0.95743	4.04145	4.20317	5.12348	3.59398	3.10913	3.10913	2.70801	2.87228	2.87228	3.10913	3.10913	3.10913	3.40343	3.40343	3.40343	3.40343	3.40343	3.40343	3.40343	3.40343	3.40343	3.40343	3.40343	3.40343	3.40343	3.40343
	5d	0	0	4	8	16	17	17	17	17	17	17	17	17	17	17	17	17	17	17	17	17	17	17	17	17	17	17	17	17	17
		0	0	2	6	10	12	12	15	15	15	15	15	15	15	15	15	15	15	15	15	15	15	15	15	15	15	15	15	15	15
		0	0	1	2	4	6	6	8	8	10	10	10	12	12	12	12	12	12	12	12	12	12	12	12	12	12	12	12	12	12
		0	0	3	6	15	17	17	18	18	18	18	18	18	19	19	19	19	19	19	19	19	19	19	19	19	19	19	19	19	19
	mean	0	0	2.5	5.5	11.25	13	13	14.5	14.5	15	15	15	15.5	15.75	15.75	15.75	15.75	15.75	15.75	15.75	15.75	15.75	15.75	15.75	15.75	15.75	15.75	15.75	15.75	15.75
	SE	0	0	1.29099	2.51661	5.5	5.22813	5.22813	4.50925	4.50925	3.55903	3.55903	3.55903	2.64575	2.98608	2.98608	2.98608	2.98608	2.98608	2.98608	2.98608	2.98608	2.98608	2.98608	2.98608	2.98608	2.98608	2.98608	2.98608	2.98608	2.98608
	10d	0	0	0	0	1	2	3	5	6	6	6	6	6	6	6	6	6	6	6	6	6	6	6	6	6	6	6	6	6	6
		0	0	0	0	2	4	8	17	17	17	17	17	17	17	17	17	17	17	17	17	17	17	17	17	17	17	17	17	17	17
		0	0	0	0	1	3	5	13	14	14	15	15	15	15	15	15	15	15	15	15	15	15	15	15	15	15	15	15	15	15
		0	0	0	0	4	8	8	14	14	14	15	15	15	15	15	15	15	15	15	15	15	15	15	15	15	15	15	15	15	15
	mean	0	0	0	0	2	4.25	6	12.25	12.75	12.75	13.25	13.25	13.25	13.25	13.25	13.25	13.25	13.25	13.25	13.25	13.25	13.25	13.25	13.25	13.25	13.25	13.25	13.25	13.25	13.25
	SE	0	0	0	0	1.41421	2.62996	2.44949	5.12348	4.71699	4.71699	4.92443	4.92443	4.92443	4.92443	4.92443	4.92443	4.92443	4.92443	4.92443	4.92443	4.92443	4.92443	4.92443	4.92443	4.92443	4.92443	4.92443	4.92443	4.92443	4.92443
	15d	0	0	0	1	2	2	4	4	4	8	8	8	8	9	9	9	9	9	9	9	9	9	9	9	9	9	9	9	9	9
		0	0	0	0	1	1	4	4	6	6	9	9	11	11	11	11	11	11	11	11	11	11	11	11	11	11	11	11	11	11
		0	0	0	1	1	2	7	7	7	7	9	9	9	9	9	13	13	13	13	13	13	13	13	13	13	13	13	13	13	13
		0	0	0	1	1	2	4	4	4	8	8	8	10	11	11	11	11	11	11	11	11	11	11	11	11	11	11	11	11	11
	mean	0	0	0	0.75	1.25	1.75	4.75	4.75	5.25	7.25	8.5	8.5	9.5	10	10	11	11	11	11	11	11	11	11	11	11	11	11	11	11	11
	SE	0	0	0	0.5	0.5	0.5	1.5	1.5	1.5	0.95743	0.57735	0.57735	1.29099	1.1547	1.1547	1.63299	1.63299	1.63299	1.63299	1.63299	1.63299	1.63299	1.63299	1.63299	1.63299	1.63299	1.63299	1.63299	1.63299	1.63299
		2014-04-14	2014-04-15	2014-04-16	2014-04-17	2014-04-18	2014-04-19	2014-04-20	2014-04-21	2014-04-22	2014-04-23	2014-04-24	2014-04-25	2014-04-26	2014-04-27	2014-04-28	2014-04-29	2014-04-30	2014-05-01	2014-05-02	2014-05-03	2014-05-04	2014-05-05	2014-05-06	2014-05-07	2014-05-08	2014-05-09	2014-05-10	2014-05-11	2014-05-12	2014-05-13
Mutthar Desert	3d	0	0	0	0	0	0	1	6	10	10	10	10	10	10	10	10	10	10	10	10	10	10	10	10	10	10	10	10	10	10
		0	0	0	0	0	0	1	4	6	6	6	6	6	6	6	6	6	6	6	6	6	6	6	6	6	6	6	6	6	6
		0	0	0	0	0	0	1	5	6	6	7	7	7	7	7	7	7	7	7	7	7	7	7	7	7	7	7	7	7	7
		0	0	0	0	0	0	2	8	8	8	9	9	9	9	9	9	9	9	9	9	9	9	9	9	9	9	9	9	9	9
	mean	0	0	0	0	0	0	1.25	5.75	7.5	7.5	8	8	8	8	8	8	8	8	8	8	8	8	8	8	8	8	8	8	8	8
	SE	0	0	0	0	0	0	0.5	1.70783	1.91485	1.91485	1.82574	1.82574	1.82574	1.82574	1.82574	1.82574	1.82574	1.82574	1.82574	1.82574	1.82574	1.82574	1.82574	1.82574	1.82574	1.82574	1.82574	1.82574	1.82574	1.82574
	5d	0	0	0	0	0	0	0	9	10	10	10	10	10	12	12	12	12	12	12	12	12	12	12	12	12	12	12	12	12	12
		0	0	0	0	0	0	0	4	4	4	4	4	4	4	4	4	4	4	4	4	4	4	4	4	4	4	4	4	4	4
		0	0	0	0	0	0	0	7	7	7	7	7	7	7	7	7	7	7	7	7	7	7	7	7	7	7	7	7	7	7
		0	0	0	0	0	0	0	6	6	6	6	6	6	6	6	6	6	6	6	6	6	6	6	6	6	6	6	6	6	6
	mean	0	0	0	0	0	0	0	6.5	6.75	6.75	6.75	6.75	6.75	7.25	7.25	7.25	7.25	7.25	7.25	7.25	7.25	7.25	7.25	7.25	7.25	7.25	7.25	7.25	7.25	7.25
	SE	0	0	0	0	0	0	0	2.08167	2.5	2.5	2.5	2.5	2.5	3.40343	3.40343	3.40343	3.40343	3.40343	3.40343	3.40343	3.40343	3.40343	3.40343	3.40343	3.40343	3.40343	3.40343	3.40343	3.40343	3.40343
	10d	0	0	0	0	0	0	0	4	4	4	4	4	4	4	4	4	4	4	4	4	4	4	4	4	4	4	4	4	4	4
		0	0	0	0	0	0	0	0	2	2	2	2	2	2	2	2	2	2	2	2	2	2	2	2	2	2	2	2	2	2
		0	0	0	0	0	0	0	1	2	2	2	2	2	2	2	2	2	2	2	2	2	2	2	2	2	2	2	2	2	2
		0	0	0	0	0	0	0	3	3	3	3	3	3	3	3	3	3	3	3	3	3	3	3	3	3	3	3	3	3	3
	mean	0	0	0	0	0	0	0	2	2.75	2.75	2.75	2.75	2.75	2.75	2.75	2.75	2.75	2.75	2.75	2.75	2.75	2.75	2.75	2.75	2.75	2.75	2.75	2.75	2.75	2.75
	SE	0	0	0	0	0	0	0	1.82574	0.95743	0.95743	0.95743	0.95743	0.95743	0.95743	0.95743	0.95743	0.95743	0.95743	0.95743	0.95743	0.95743	0.95743	0.95743	0.95743	0.95743	0.95743	0.95743	0.95743	0.95743	0.95743
	15d	0	0	0	0	0	0	0	1	2	2	2	2	2	2	2	2	2	2	2	2	2	2	2	2	2	2	2	2	2	2
		0	0	0	0	0	0	0	1	2	4	4	4	4	4	4	4	4	4	4	4	4	4	4	4	4	4	4	4	4	4
		0	0	0	0	0	0	0	0	1	2	2	2	2	2	2	2	2	2	2	2	2	2	2	2	2	2	2	2	2	2
		0	0	0	0	0	0	0	0	1	2	2	2	2	2	2	2	2	2	2	2	2	2	2	2	2	2	2	2	2	2
	mean	0	0	0	0	0	0	0	0.5	1.5	2.5	2.5	2.5	2.5	2.5	2.5	2.5	2.5	2.5	2.5	2.5	2.5	2.5	2.5	2.5	2.5	2.5	2.5	2.5	2.5	2.5
	SE	0	0	0	0	0	0	0	0.57735	0.57735	1	1	1	1	1	1	1	1	1	1	1	1	1	1	1	1	1	1	1	1	1
Seedlingg emergence percentage
Tengger Desert		2014-04-14	2014-04-15	2014-04-16	2014-04-17	2014-04-18	2014-04-19	2014-04-20	2014-04-21	2014-04-22	2014-04-23	2014-04-24	2014-04-25	2014-04-26	2014-04-27	2014-04-28	2014-04-29	2014-04-30	2014-05-01	2014-05-02	2014-05-03	2014-05-04	2014-05-05	2014-05-06	2014-05-07	2014-05-08	2014-05-09	2014-05-10	2014-05-11	2014-05-12	2014-05-13	2014-05-14
	10	0	0	0	12	26	34	36	42	43	43	44	48	48	48	48	48	48	48	48	48	48	48	48	48	48	48	48	48	48	48	48
	6	0	61	82	85	87	88	88	88	88	88	88	88	89	89	89	89	89	89	89	89	89	89	89	89	89	89	89	89	89	89	89
	3	0	5	21	30	38	40	41	57	57	57	60	62	63	63	63	63	63	63	63	63	63	63	63	63	63	63	63	63	63	63	63
	2	0	0	18	24	30	35	36	40	40	40	40	40	40	40	40	40	40	40	40	40	40	40	40	40	40	40	40	40	40	40	40
		0	0	0	7.30296	5.29	3.465	3.465	5.033	5.97	5.97	5.89	6.73	6.73	6.73	6.73	6.73	6.73	6.73	6.73	6.73	6.73	6.73	6.73	6.73	6.73	6.73	6.73	6.73	6.73	6.73	6.73
		0	10	6.9282	6.83132	3.82972	3.266	3.266	3.266	3.266	3.266	3.266	3.266	3.82972	3.82972	3.82972	3.82972	3.82972	3.82972	3.82972	3.82972	3.82972	3.82972	3.82972	3.82972	3.82972	3.82972	3.82972	3.82972	3.82972	3.82972	3.82972
		0	2	6.61	5.915	7.14	6.975	6.85	8.7	8.7	8.7	8.64	7.74	7.2	7.2	7.2	7.2	7.2	7.2	7.2	7.2	7.2	7.2	7.2	7.2	7.2	7.2	7.2	7.2	7.2	7.2	7.2
		0	0	7.025	8.485	8.245	9.85	9.24	8.165	8.165	8.165	8.165	8.165	8.165	8.165	8.165	8.165	8.165	8.165	8.165	8.165	8.165	8.165	8.165	8.165	8.165	8.165	8.165	8.165	8.165	8.165	8.165
Badian Jaran Desert		2014-04-14	2014-04-15	2014-04-16	2014-04-17	2014-04-18	2014-04-19	2014-04-20	2014-04-21	2014-04-22	2014-04-23	2014-04-24	2014-04-25	2014-04-26	2014-04-27	2014-04-28	2014-04-29	2014-04-30	2014-05-01	2014-05-02	2014-05-03	2014-05-04	2014-05-05	2014-05-06	2014-05-07	2014-05-08	2014-05-09	2014-05-10	2014-05-11	2014-05-12	2014-05-13	2014-05-14
	10	0	0	5	5	6	15	17	31	41	41	51	51	51	53	53	53	55	55	55	55	55	55	55	55	55	55	55	55	55	55	55
	6	0	0	2	3	5	7	8	38	40	40	40	40	40	43	44	44	45	45	45	45	45	45	45	45	45	45	45	45	45	45	45
	3	0	0	0	0	5	9	11	25	36	36	36	36	36	36	36	37	37	54	54	54	54	54	54	54	54	54	54	54	54	54	54
	2	0	0	0	0	4	5	5	5	5	5	6	7	11	12	12	15	16	16	16	16	16	16	16	16	16	16	16	16	16	16	16
	SE	0	0	1.92	1.92	1.16	2.52	3.42	7.72	7.72	7.18	7.18	7.18	6.4	6.4	6.4	7.18	7.18	7.18	7.18	7.18	7.18	7.18	7.18	7.18	7.18	7.18	7.18	7.18	7.18	7.18	7.18
		0	0	1.16	1	1	1	0	6.45497	6.37704	6.37704	6.37704	6.37704	6.37704	5.7373	5.35413	5.35413	5.61991	5.61991	5.61991	5.61991	5.61991	5.61991	5.61991	5.61991	5.61991	5.61991	5.61991	5.61991	5.61991	5.61991	5.61991
		0	0	0	0	1	2.52	3	5	5.71548	5.71548	5.71548	5.71548	5.71548	5.71548	5.71548	5.56028	5.56028	4.43471	4.43471	4.43471	4.43471	4.43471	4.43471	4.43471	4.43471	4.43471	4.43471	4.43471	4.43471	4.43471	4.43471
		0	0	0	0	3.28	2	2	2	2	2	4	6	3.84	3.28	3.28	3.28	3.28	3.28	3.28	3.28	3.28	3.28	3.28	3.28	3.28	3.28	3.28	3.28	3.28	3.28	3.28
Gurbangonggut Desert		2014-04-14	2014-04-15	2014-04-16	2014-04-17	2014-04-18	2014-04-19	2014-04-20	2014-04-21	2014-04-22	2014-04-23	2014-04-24	2014-04-25	2014-04-26	2014-04-27	2014-04-28	2014-04-29	2014-04-30	2014-05-01	2014-05-02	2014-05-03	2014-05-04	2014-05-05	2014-05-06	2014-05-07	2014-05-08	2014-05-09	2014-05-10	2014-05-11	2014-05-12	2014-05-13	2014-05-14
	10	0	0	5	13	30	38	43	61	62	62	64	65	65	66	66	66	67	67	67	67	67	67	67	67	67	67	67	67	67	67	67
	6	0	0	10	22	45	52	52	58	58	60	60	60	62	63	63	63	63	63	63	63	63	63	63	63	63	63	63	63	63	63	63
	3	0	0	0	0	8	13	24	49	51	51	53	53	53	53	53	53	53	53	53	53	53	53	53	53	53	53	53	53	53	53	53
	2	0	0	0	3	5	7	19	19	21	29	34	34	38	40	40	44	44	44	44	44	44	44	44	44	44	44	44	44	44	44	44
	SE	0	0	2	3.83	8.08	8.41	10.24	7.19	6.22	6.22	4.16	5.74	5.74	6.22	6.22	6.22	6.81	6.81	6.81	6.81	6.81	6.81	6.81	6.81	6.81	6.81	6.81	6.81	6.81	6.81	6.81
		0	0	5.16	10.07	11	10.46	10.46	9.02	9.02	7.12	7.12	7.12	10.58	5.97	5.97	5.97	5.97	5.97	5.97	5.97	5.97	5.97	5.97	5.97	5.97	5.97	5.97	5.97	5.97	5.97	5.97
		0	0	0	0	5.66	5.26	4.9	5.12348	4.71699	4.71699	4.92443	4.92443	4.92443	4.92443	4.92443	4.92443	4.92443	4.92443	4.92443	4.92443	4.92443	4.92443	4.92443	4.92443	4.92443	4.92443	4.92443	4.92443	4.92443	4.92443	4.92443
		0	0	0	2	2	2	6	6	6	3.83	2.31	2.31	5.16	4.62	4.62	6.53	6.53	6.53	6.53	6.53	6.53	6.53	6.53	6.53	6.53	6.53	6.53	6.53	6.53	6.53	6.53
Mutthar Desert		2014-04-14	2014-04-15	2014-04-16	2014-04-17	2014-04-18	2014-04-19	2014-04-20	2014-04-21	2014-04-22	2014-04-23	2014-04-24	2014-04-25	2014-04-26	2014-04-27	2014-04-28	2014-04-29	2014-04-30	2014-05-01	2014-05-02	2014-05-03	2014-05-04	2014-05-05	2014-05-06	2014-05-07	2014-05-08	2014-05-09	2014-05-10	2014-05-11	2014-05-12	2014-05-13	2014-05-14
	10	0	0	0	0	0	0	5	23	30	30	32	32	32	32	32	32	32	32	32	32	32	32	32	32	32	32	32	32	32	32	32
	6	0	0	0	0	0	0	0	26	27	27	27	27	27	29	29	29	29	29	29	29	29	29	29	29	29	29	29	29	29	29	29
	3	0	0	0	0	0	0	0	8	11	11	11	11	11	11	11	11	11	11	11	11	11	11	11	11	11	11	11	11	11	11	11
	2	0	0	0	0	0	0	0	2	6	10	10	10	10	10	10	10	10	10	10	10	10	10	10	10	10	10	10	10	10	10	10
	SE	0	0	0	0	0	0	2	6.83	7.66	7.66	7.3	7.3	7.3	7.3	7.3	7.3	7.3	7.3	7.3	7.3	7.3	7.3	7.3	7.3	7.3	7.3	7.3	7.3	7.3	7.3	7.3
		0	0	0	0	0	0	0	4.16	5	5	5	5	5	6.81	6.81	6.81	6.81	6.81	6.81	6.81	6.81	6.81	6.81	6.81	6.81	6.81	6.81	6.81	6.81	6.81	6.81
		0	0	0	0	0	0	0	3.65	3.83	3.83	3.83	3.83	3.83	3.83	3.83	3.83	3.83	3.83	3.83	3.83	3.83	3.83	3.83	3.83	3.83	3.83	3.83	3.83	3.83	3.83	3.83
		0	0	0	0	0	0	0	2.31	2.31	4	4	4	4	4	4	4	4	4	4	4	4	4	4	4	4	4	4	4	4	4	4

## Sheet: Seed germination
Seedling emergence number	3d				5d				10d				15d
	Tengger Desert	Badain Jaran Desert	Gurbantonggut Desert	Mutthar Desert	Tengger Desert	Badain Jaran Desert	Gurbantonggut Desert	Mutthar Desert	Tengger Desert	Badain Jaran Desert	Gurbantonggut Desert	Mutthar Desert	Tengger Desert	Badain Jaran Desert	Gurbantonggut Desert	Mutthar Desert
	11	11	22	11	23	12	20	13	18	9	7	8	9	5	12	3
	19	15	15	7	23	16	17	7	23	20	18	2	8	8	17	7
	10	15	18	10	22	16	13	10	14	15	18	2	14	6	20	3
	14	19	18	9	23	12	22	6	19	15	19	6	13	3	15	5
mean	13.5	15	18.25	9.25	22.75	14	18	9	18.5	14.75	15.5	4.5	11	5.5	16	4.5
SE	4.04145	3.26599	2.87228	1.70783	0.5	2.3094	3.91578	3.16228	3.69685	4.5	5.68624	3	2.94392	2.08167	3.3665
Seed germination number	Tengger Desert				Badain Jaran Desert				Gurbantonggut Desert				Mutthar Desert
	3d	5d	10d	15d	3d	5d	10d	15d	3d	5d	10d	15d	3d	5d	10d	15d
	11	23	18	9	11	12	9	5	22	20	7	12	11	13	8	3
	19	23	23	8	15	16	20	8	15	17	18	17	7	7	2	7
	10	22	14	14	15	16	15	6	18	13	18	20	10	10	2	3
	14	23	19	13	19	12	15	3	18	22	19	15	9	6	6	5
mean	13.5	22.75	18.5	11	15	14	14.75	5.5	18.25	18	15.5	16	9.25	9	4.5	4.5
SE	4.04145	0.5	3.69685	2.94392	3.26599	2.3094	4.5	2.08167	2.87228	3.91578	5.68624	3.3665	1.70783	3.16228	3	1.91485
Germination	Treatments	10	6	3	2		Emergence	Treatments	10	6	3	2
	Tengger Desert	54	91	74	44			Tengger Desert	48	89	63	40
	Badain Jaran Desert	60	56	59	22			Badain Jaran Desert	55	45	54	16
	Gurbantonggut Desert	73	72	62	64			Gurbantonggut Desert	67	63	53	44
	Mutthar Desert	37	36	18	18			Mutthar Desert	32	29	11	10
	SE	8.08	2	7.39	5.89			SE	6.73	3.82972	7.2	8.165
		6.53	4.62	9	4.16				7.18	5.61991	4.43471	3.28
		5.75	7.83	11.37	6.73				6.81	5.97	4.92443	6.53
		6.83	6.32	6	7.66				7.3	6.81	3.83	4
