# Supplementary material for: Response of seed germination and seedling emergence of Haloxylon ammodendron to rain frequency and temperature change from four desert ecosystems, Northwest China
Source: AoB Plants. 2022 Dec 27;15(2):plac048. doi: 10.1093/aobpla/plac048 (PMC10071049; doi:10.1093/aobpla/plac048)
Supplement: plac048_suppl_Supplementary_Data_S2 [file plac048_suppl_supplementary_data_s2.xlsx]

## Sheet: Constent temperature
Temperature (゜C)	10， 15， 20， 25
25 seeds * 4 petri dishes
2mL distilled water
double filter paper
9cm petri dishes
Seed germinaiton number
Tengger Desert	T 10°C	2014-04-23	2014-04-24	2014-04-25	2014-04-26	2014-04-27	2014-04-28	2014-04-29	2014-04-30	2014-05-01	2014-05-02	2014-05-03	2014-05-04	2014-05-05	2014-05-06
		6	15	19	19	19	20	20	20	20	20	20	20	20	20
		8	22	24	24	24	24	24	24	24	24	24	24	24	24
		6	22	24	24	25	25	25	25	25	25	25	25	25	25
		4	23	25	25	25	25	25	25	25	25	25	25	25	25
	mean	6	20.5	23	23	23.25	23.5	23.5	23.5	23.5	23.5	23.5	23.5	23.5	23.5
	SE	1.63299	3.69685	2.70801	2.70801	2.87228	2.38048	2.38048	2.38048	2.38048	2.38048	2.38048	2.38048	2.38048	2.38048
	T 15 °C	7	23	24	24	24	24	24	24	24	24	24	24	24	24
		4	23	25	25	25	25	25	25	25	25	25	25	25	25
		4	19	20	22	22	22	22	22	22	22	22	22	22	22
		4	16	20	23	23	23	23	23	23	23	23	23	23	23
	mean	4.75	20.25	22.25	23.5	23.5	23.5	23.5	23.5	23.5	23.5	23.5	23.5	23.5	23.5
	SE	1.5	3.40343	2.62996	1.29099	1.29099	1.29099	1.29099	1.29099	1.29099	1.29099	1.29099	1.29099	1.29099	1.29099
	T 20 °C	9	20	22	22	22	22	22	22	22	22	22	22	22	22
		10	25	25	25	25	25	25	25	25	25	25	25	25	25
		12	24	25	25	25	25	25	25	25	25	25	25	25	25
		12	25	25	25	25	25	25	25	25	25	25	25	25	25
	mean	10.75	23.5	24.25	24.25	24.25	24.25	24.25	24.25	24.25	24.25	24.25	24.25	24.25	24.25
	SE	1.5	2.38048	1.5	1.5	1.5	1.5	1.5	1.5	1.5	1.5	1.5	1.5	1.5	1.5
	T 25°C	10	25	25	25	25	25	25	25	25	25	25	25	25	25
		8	24	24	24	24	24	24	24	24	24	24	24	24	24
		6	21	22	22	22	22	22	22	22	22	22	22	22	22
		9	24	25	25	25	25	25	25	25	25	25	25	25	25
	mean	8.25	23.5	24	24	24	24	24	24	24	24	24	24	24	24
	SE	1.70783	1.73205	1.41421	1.41421	1.41421	1.41421	1.41421	1.41421	1.41421	1.41421	1.41421	1.41421	1.41421	1.41421
Badain Jaran Desert	T 10°C	2014-04-23	2014-04-24	2014-04-25	2014-04-26	2014-04-27	2014-04-28	2014-04-29	2014-04-30	2014-05-01	2014-05-02	2014-05-03	2014-05-04	2014-05-05	2014-05-06
		5	10	15	17	17	18	18	18	18	18	18	18	18	18
		4	9	14	19	19	19	21	22	22	22	22	22	22	22
		5	10	20	23	23	23	24	24	24	24	24	24	24	24
		4	10	15	23	23	23	23	23	23	23	23	23	23	23
	mean	4.5	9.75	16	20.5	20.5	20.75	21.5	21.75	21.75	21.75	21.75	21.75	21.75	21.75
	SE	0.57735	0.5	2.70801	3	3	2.62996	2.64575	2.62996	2.62996	2.62996	2.62996	2.62996	2.62996	2.62996
	T 15 °C	4	10	18	19	19	19	19	19	19	19	19	19	19	19
		2	5	12	18	19	20	20	20	20	20	20	20	20	20
		4	10	23	23	24	24	25	25	25	25	25	25	25	25
		5	11	20	23	23	23	23	23	23	23	23	23	23	23
	mean	3.75	9	18.25	20.75	21.25	21.5	21.75	21.75	21.75	21.75	21.75	21.75	21.75	21.75
	SE	1.25831	2.70801	4.64579	2.62996	2.62996	2.38048	2.75379	2.75379	2.75379	2.75379	2.75379	2.75379	2.75379	2.75379
	T 20 °C	5	18	20	21	22	22	22	22	22	22	22	22	22	22
		6	20	23	23	23	23	23	23	23	23	23	23	23	23
		6	20	22	22	22	22	22	22	22	22	22	22	22	22
		8	23	24	24	24	24	24	24	24	24	24	24	24	24
	mean	6.25	20.25	22.25	22.5	22.75	22.75	22.75	22.75	22.75	22.75	22.75	22.75	22.75	22.75
	SE	1.25831	2.06155	1.70783	1.29099	0.95743	0.95743	0.95743	0.95743	0.95743	0.95743	0.95743	0.95743	0.95743	0.95743
	T 25°C	10	24	24	24	24	24	24	24	24	24	24	24	24	24
		10	23	23	23	23	23	23	23	23	23	23	23	23	23
		9	21	22	22	22	22	22	22	22	22	22	22	22	22
		9	20	21	21	21	21	21	21	21	21	21	21	21	21
	mean	9.5	22	22.5	22.5	22.5	22.5	22.5	22.5	22.5	22.5	22.5	22.5	22.5	22.5
	SE	0.57735	1.82574	1.29099	1.29099	1.29099	1.29099	1.29099	1.29099	1.29099	1.29099	1.29099	1.29099	1.29099	1.29099
Gurbantonggut Desert	T 10°C	2014-04-23	2014-04-24	2014-04-25	2014-04-26	2014-04-27	2014-04-28	2014-04-29	2014-04-30	2014-05-01	2014-05-02	2014-05-03	2014-05-04	2014-05-05	2014-05-06
		5	10	22	23	23	23	23	23	23	23	23	23	23	23
		4	5	21	24	24	24	24	24	24	24	24	24	24	24
		3	6	22	23	23	23	23	23	23	23	23	23	23	23
		5	10	22	23	23	23	23	23	23	23	23	23	23	23
	mean	4.25	7.75	21.75	23.25	23.25	23.25	23.25	23.25	23.25	23.25	23.25	23.25	23.25	23.25
	SE	0.95743	2.62996	0.5	0.5	0.5	0.5	0.5	0.5	0.5	0.5	0.5	0.5	0.5	0.5
	T 15 °C	5	14	23	25	25	25	25	25	25	25	25	25	25	25
		7	12	23	25	25	25	25	25	25	25	25	25	25	25
		4	10	21	24	25	25	25	25	25	25	25	25	25	25
		8	12	23	23	24	25	25	25	25	25	25	25	25	25
	mean	6	12	22.5	24.25	24.75	25	25	25	25	25	25	25	25	25
	SE	1.82574	1.63299	1	0.95743	0.5	0	0	0	0	0	0	0	0	0
	T 20 °C	11	23	24	24	24	24	24	24	24	24	24	24	24	24
		10	22	23	23	23	23	23	23	23	23	23	23	23	23
		9	21	22	22	22	22	22	22	22	22	22	22	22	22
		9	24	25	25	25	25	25	25	25	25	25	25	25	25
	mean	9.75	22.5	23.5	23.5	23.5	23.5	23.5	23.5	23.5	23.5	23.5	23.5	23.5	23.5
	SE	0.95743	1.29099	1.29099	1.29099	1.29099	1.29099	1.29099	1.29099	1.29099	1.29099	1.29099	1.29099	1.29099	1.29099
	T 25°C	11	25	25	25	25	25	25	25	25	25	25	25	25	25
		10	24	24	24	24	24	24	24	24	24	24	24	24	24
		13	24	24	24	24	24	24	24	24	24	24	24	24	24
		9	21	22	22	22	22	22	22	22	22	22	22	22	22
	mean	10.75	23.5	23.75	23.75	23.75	23.75	23.75	23.75	23.75	23.75	23.75	23.75	23.75	23.75
	SE	1.70783	1.73205	1.25831	1.25831	1.25831	1.25831	1.25831	1.25831	1.25831	1.25831	1.25831	1.25831	1.25831	1.25831
Mutthar Desert	T 10°C	2014-04-23	2014-04-24	2014-04-25	2014-04-26	2014-04-27	2014-04-28	2014-04-29	2014-04-30	2014-05-01	2014-05-02	2014-05-03	2014-05-04	2014-05-05	2014-05-06
		0	2	11	18	20	23	24	25	25	25	25	25	25	25
		0	0	5	14	15	16	19	21	21	21	21	21	21	21
		0	0	7	14	20	22	23	23	23	23	23	23	23	23
		0	0	5	15	20	23	23	23	23	23	23	23	23	23
	mean	0	0.5	7	15.25	18.75	21	22.25	23	23	23	23	23	23	23
	SE	0	1	2.82843	1.89297	2.5	3.3665	2.21736	1.63299	1.63299	1.63299	1.63299	1.63299	1.63299	1.63299
	T 15 °C	0	4	15	21	23	23	23	23	23	23	23	23	23	23
		0	1	9	19	21	22	22	22	22	22	22	22	22	22
		0	1	10	17	20	23	23	23	23	23	23	23	23	23
		0	0	10	18	19	19	20	21	21	21	21	21	21	21
	mean	0	1.5	11	18.75	20.75	21.75	22	22.25	22.25	22.25	22.25	22.25	22.25	22.25
	SE	0	1.73205	2.70801	1.70783	1.70783	1.89297	1.41421	0.95743	0.95743	0.95743	0.95743	0.95743	0.95743	0.95743
	T 20 °C	2	6	14	16	16	17	17	17	17	17	17	17	17	17
		6	13	22	23	24	25	25	25	25	25	25	25	25	25
		5	9	19	23	23	23	23	23	23	23	23	23	23	23
		4	10	21	21	22	22	22	22	22	22	22	22	22	22
	mean	4.25	9.5	19	20.75	21.25	21.75	21.75	21.75	21.75	21.75	21.75	21.75	21.75	21.75
	SE	1.70783	2.88675	3.55903	3.30404	3.59398	3.40343	3.40343	3.40343	3.40343	3.40343	3.40343	3.40343	3.40343	3.40343
	T 25°C	4	12	19	19	19	19	19	19	19	19	19	19	19	19
		5	8	14	16	16	16	16	16	16	16	16	16	16	16
		3	10	14	14	14	14	14	14	14	14	14	14	14	14
		5	10	15	15	15	15	15	15	15	15	15	15	15	15
	mean	4.25	10	15.5	16	16	16	16	16	16	16	16	16	16	16
	SE	0.95743	1.63299	2.38048	2.16025	2.16025	2.16025	2.16025	2.16025	2.16025	2.16025	2.16025	2.16025	2.16025	2.16025
Seed Germination
Tengger Desert		2014-04-22	2014-04-23	2014-04-24	2014-04-25	2014-04-26	2014-04-27	2014-04-28	2014-04-29	2014-04-30	2014-05-01	2014-05-02	2014-05-03	2014-05-04	2014-05-05	2014-05-06	2014-05-07
	10	0	24	82	92	92	93	94	94	94	94	94	94	94	94	94	94
	15	0	17	81	89	94	94	94	94	94	94	94	94	94	94	94	94
	20	0	43	94	97	97	97	97	97	97	97	97	97	97	97	97	97
	25	0	33	94	96	96	96	96	96	96	96	96	96	96	96	96	96
	SE	0	6.53	14.79	10.83	10.83	11.49	9.52	9.52	9.52	9.52	9.52	9.52	9.52	9.52	9.52	9.52
		0	6	13.61	10.52	5.16	5.16	5.16	5.16	5.16	5.16	5.16	5.16	5.16	5.16	5.16	5.16
		0	6	9.52	6	6	6	6	6	6	6	6	6	6	6	6	6
		0	6.83	6.93	5.66	5.66	5.66	5.66	5.66	5.66	5.66	5.66	5.66	5.66	5.66	5.66	5.66
Badain Jaran Desert		2014-04-22	2014-04-23	2014-04-24	2014-04-25	2014-04-26	2014-04-27	2014-04-28	2014-04-29	2014-04-30	2014-05-01	2014-05-02	2014-05-03	2014-05-04	2014-05-05	2014-05-06	2014-05-07
	10	0	18	39	64	82	82	83	86	87	87	87	87	87	87	87	87
	15	0	15	36	73	83	85	86	87	87	87	87	87	87	87	87	87
	20	0	25	81	89	90	91	91	91	91	91	91	91	91	91	91	91
	25	0	38	88	90	90	90	90	90	90	90	90	90	90	90	90	90
	SE	0	2.31	2	10.83	12	12	10.52	10.58	10.52	10.52	10.52	10.52	10.52	10.52	10.52	10.52
		0	5.03	10.83	18.53	10.52	10.52	9.52	11.02	11.02	11.02	11.02	11.02	11.02	11.02	11.02	11.02
		0	5.03	8.25	6.83	5.16	3.83	3.83	3.83	3.83	3.83	3.83	3.83	3.83	3.83	3.83	3.83
		0	2.31	7.3	5.16	5.16	5.16	5.16	5.16	5.16	5.16	5.16	5.16	5.16	5.16	5.16	5.16
Gurbantonggut Desert		2014-04-22	2014-04-23	2014-04-24	2014-04-25	2014-04-26	2014-04-27	2014-04-28	2014-04-29	2014-04-30	2014-05-01	2014-05-02	2014-05-03	2014-05-04	2014-05-05	2014-05-06	2014-05-07
	10	0	17	31	87	93	93	93	93	93	93	93	93	93	93	93	93
	15	0	24	48	90	97	99	100	100	100	100	100	100	100	100	100	100
	20	0	39	90	94	94	94	94	94	94	94	94	94	94	94	94	94
	25	0	43	94	95	95	95	95	95	95	95	95	95	95	95	95	95
	SE	0	3.83	10.52	2	2	2	2	2	2	2	2	2	2	2	2	2
		0	7.31	6.53	4	3.83	2	0	0	0	0	0	0	0	0	0	0
		0	3.83	5.16	5.16	5.16	5.16	5.16	5.16	5.16	5.16	5.16	5.16	5.16	5.16	5.16	5.16
		0	6.83	6.93	5.03	5.03	5.03	5.03	5.03	5.03	5.03	5.03	5.03	5.03	5.03	5.03	5.03
Mutthar Desert		2014-04-22	2014-04-23	2014-04-24	2014-04-25	2014-04-26	2014-04-27	2014-04-28	2014-04-29	2014-04-30	2014-05-01	2014-05-02	2014-05-03	2014-05-04	2014-05-05	2014-05-06	2014-05-07
	10	0	0	2	28	61	75	84	89	92	92	92	92	92	92	92	92
	15	0	0	6	44	75	83	87	88	89	89	89	89	89	89	89	89
	20	0	17	38	76	83	85	87	87	87	87	87	87	87	87	87	87
	25	0	17	40	62	64	64	64	64	64	64	64	64	64	64	64	64
	SE	0	0	1	11.3	7.57	10	11.47	8.67	6.53	6.53	6.53	6.53	6.53	6.53	6.53	6.53
		0	0	3.47	10.83	6.83	6.83	7.51	5.66	3.83	3.83	3.83	3.83	3.83	3.83	3.83	3.83
		0	6.83	11.55	14.24	13.22	14.38	13.61	13.61	13.61	13.61	13.61	13.61	13.61	13.61	13.61	13.61
		0	3.83	6.53	9.52	8.64	8.64	8.64	8.64	8.64	8.64	8.64	8.64	8.64	8.64	8.64	8.64
	Tengger Desert	94	94	97	96		9.52	5.16	6	5.66
	Badain Jaran Desert	87	87	91	90		10.52	11.02	3.83	5.16
	Gurbantonggut Desert	93	100	94	95		2	0	5.16	5.03
	Mutthar Desert	92	89	87	64		6.53	3.83	13.61	8.64

## Sheet: Dynamic Temperature
Temperature (゜C)	20/10, 25/10, 25/15,30/15
25 seeds * 4 petri dishes
2mL distilled water
double filter paper
9cm petri dishes
Seed germinaiton number
Tengger Desert	T 20/10゜C	2014-06-11	2014-06-12	2014-06-13	2014-06-14	2014-06-15	2014-06-16	2014-06-17	2014-06-18	2014-06-19	2014-06-20	2014-06-21	2014-06-22	2014-06-23	2014-06-24	2014-06-25	2014-06-26
		0	17	22	25	25	25	25	25	25	25	25	25	25	25	25	25
		0	11	20	21	22	23	23	23	23	23	23	23	23	23	23	23
		0	11	22	24	24	24	24	24	24	24	24	24	24	24	24	24
		0	10	22	23	23	23	23	23	23	23	23	23	23	23	23	23
	mean	0	12.25	21.5	23.25	23.5	23.75	23.75	23.75	23.75	23.75	23.75	23.75	23.75	23.75	23.75	23.75
	SE	0	3.20156	1	1.70783	1.29099	0.95743	0.95743	0.95743	0.95743	0.95743	0.95743	0.95743	0.95743	0.95743	0.95743	0.95743
	T 25/10゜C	0	6	16	23	25	25	25	25	25	25	25	25	25	25	25	25
		0	9	20	22	24	24	24	24	24	24	24	24	24	24	24	24
		0	11	24	24	24	24	24	24	24	24	24	24	24	24	24	24
		0	12	21	22	23	23	23	23	23	23	23	23	23	23	23	23
	mean	0	9.5	20.25	22.75	24	24	24	24	24	24	24	24	24	24	24	24
	SE	0	2.64575	3.30404	0.95743	0.8165	0.8165	0.8165	0.8165	0.8165	0.8165	0.8165	0.8165	0.8165	0.8165	0.8165	0.8165
	T 25/15゜C	0	18	25	25	25	25	25	25	25	25	25	25	25	25	25	25
		0	15	19	21	21	21	21	21	21	21	21	21	21	21	21	21
		0	17	25	25	25	25	25	25	25	25	25	25	25	25	25	25
		0	18	23	25	25	25	25	25	25	25	25	25	25	25	25	25
	mean	0	17	23	24	24	24	24	24	24	24	24	24	24	24	24	24
	SE	0	1.41421	2.82843	2	2	2	2	2	2	2	2	2	2	2	2	2
	T 30/15゜C	0	15	20	20	21	22	22	22	22	22	22	22	22	22	22	22
		0	13	22	23	24	24	24	25	25	25	25	25	25	25	25	25
		0	16	24	24	24	24	24	24	24	24	24	24	24	24	24	24
		0	21	24	24	24	24	24	24	24	24	24	24	24	24	24	24
	mean	0	16.25	22.5	22.75	23.25	23.5	23.5	23.75	23.75	23.75	23.75	23.75	23.75	23.75	23.75	23.75
	SE	0	3.40343	1.91485	1.89297	1.5	1	1	1.25831	1.25831	1.25831	1.25831	1.25831	1.25831	1.25831	1.25831	1.25831
Badain Jaran Desert	T 20/10゜C	2014-06-11	2014-06-12	2014-06-13	2014-06-14	2014-06-15	2014-06-16	2014-06-17	2014-06-18	2014-06-19	2014-06-20	2014-06-21	2014-06-22	2014-06-23	2014-06-24	2014-06-25	2014-06-26
		0	0	9	17	20	20	20	21	21	21	21	21	21	21	21	21
		0	3	9	15	19	19	19	19	19	19	19	19	20	20	20	20
		0	1	15	19	22	22	22	22	22	22	22	22	22	22	22	22
		0	2	15	20	23	24	24	24	24	24	24	24	24	24	24	24
	mean	0	1.5	12	17.75	21	21.25	21.25	21.5	21.5	21.5	21.5	21.5	21.75	21.75	21.75	21.75
	SE	0	1.29099	3.4641	2.21736	1.82574	2.21736	2.21736	2.08167	2.08167	2.08167	2.08167	2.08167	1.70783	1.70783	1.70783	1.70783
	T 25/10゜C	0	2	11	16	19	19	19	19	19	19	19	19	20	20	20	20
		0	2	11	15	15	15	15	15	16	16	16	16	16	16	16	16
		0	1	10	20	20	20	20	21	21	21	21	21	21	21	21	21
		0	1	13	20	23	23	23	23	23	23	23	23	24	24	24	24
	mean	0	1.5	11.25	17.75	19.25	19.25	19.25	19.5	19.75	19.75	19.75	19.75	20.25	20.25	20.25	20.25
	SE	0	0.57735	1.25831	2.62996	3.30404	3.30404	3.30404	3.41565	2.98608	2.98608	2.98608	2.98608	3.30404	3.30404	3.30404	3.30404
	T 25/15゜C	0	3	15	22	22	22	22	22	22	22	22	22	22	22	22	22
		0	3	17	20	21	21	21	21	21	21	21	21	21	21	21	21
		0	5	17	20	21	22	22	22	22	22	22	22	22	22	22	22
		0	3	14	18	20	20	20	20	20	20	20	20	20	20	20	20
	mean	0	3.5	15.75	20	21	21.25	21.25	21.25	21.25	21.25	21.25	21.25	21.25	21.25	21.25	21.25
	SE	0	1	1.5	1.63299	0.8165	0.95743	0.95743	0.95743	0.95743	0.95743	0.95743	0.95743	0.95743	0.95743	0.95743	0.95743
	T 30/15゜C	0	6	18	22	23	23	23	23	23	23	23	23	23	23	23	23
		0	6	13	17	17	19	19	19	19	19	19	19	19	19	19	19
		0	7	13	15	16	17	17	17	17	17	17	17	17	17	17	17
		0	2	13	17	19	19	19	19	19	19	19	19	19	19	19	19
	mean	0	5.25	14.25	17.75	18.75	19.5	19.5	19.5	19.5	19.5	19.5	19.5	19.5	19.5	19.5	19.5
	SE	0	2.21736	2.5	2.98608	3.0957	2.51661	2.51661	2.51661	2.51661	2.51661	2.51661	2.51661	2.51661	2.51661	2.51661	2.51661
Gurbantonggut Desert	T 20/10゜C	2014-06-11	2014-06-12	2014-06-13	2014-06-14	2014-06-15	2014-06-16	2014-06-17	2014-06-18	2014-06-19	2014-06-20	2014-06-21	2014-06-22	2014-06-23	2014-06-24	2014-06-25	2014-06-26
		0	0	11	20	22	22	22	22	22	22	22	22	22	22	22	22
		0	0	16	21	23	23	23	23	23	23	23	23	23	23	23	23
		0	2	10	18	21	21	21	21	21	21	21	21	21	21	21	21
		0	3	15	21	22	23	23	24	24	24	24	24	24	24	24	24
	mean	0	1.25	13	20	22	22.25	22.25	22.5	22.5	22.5	22.5	22.5	22.5	22.5	22.5	22.5
	SE	0	1.5	2.94392	1.41421	0.8165	0.95743	0.95743	1.29099	1.29099	1.29099	1.29099	1.29099	1.29099	1.29099	1.29099	1.29099
	T 25/10゜C	0	1	15	21	23	23	23	23	23	23	23	23	23	23	23	23
		0	0	11	16	18	19	20	20	20	20	20	20	20	20	20	20
		0	0	12	20	21	21	21	22	22	22	22	22	22	22	22	22
		0	3	10	20	22	22	22	22	22	22	22	22	22	22	22	22
	mean	0	1	12	19.25	21	21.25	21.5	21.75	21.75	21.75	21.75	21.75	21.75	21.75	21.75	21.75
	SE	0	1.41421	2.16025	2.21736	2.16025	1.70783	1.29099	1.25831	1.25831	1.25831	1.25831	1.25831	1.25831	1.25831	1.25831	1.25831
	T 25/15゜C	0	7	16	21	22	22	22	22	22	22	22	22	22	22	22	22
		0	9	17	18	23	23	23	23	23	23	23	23	23	23	23	23
		0	6	21	22	22	22	22	22	22	22	22	22	22	22	22	22
		0	11	23	23	23	23	23	23	23	23	23	23	23	23	23	23
	mean	0	8.25	19.25	21	22.5	22.5	22.5	22.5	22.5	22.5	22.5	22.5	22.5	22.5	22.5	22.5
	SE	0	2.21736	3.30404	2.16025	0.57735	1.57735	1.57735	1.57735	1.57735	1.57735	1.57735	1.57735	1.57735	1.57735	1.57735	1.57735
	T 30/15゜C	0	7	17	20	22	23	23	23	23	23	23	23	23	23	23	23
		0	4	16	19	20	20	20	20	20	20	20	20	20	20	20	20
		0	5	11	15	20	20	20	20	20	21	21	21	21	21	21	21
		0	9	17	19	22	22	22	22	22	22	22	22	22	22	22	22
	mean	0	6.25	15.25	18.25	21	21.25	21.25	21.25	21.25	21.5	21.5	21.5	21.5	21.5	21.5	21.5
	SE	0	2.21736	2.87228	2.21736	1.1547	1.5	1.5	1.5	1.5	1.29099	1.29099	1.29099	1.29099	1.29099	1.29099	1.29099
Mutthar Desert	T 20/10゜C	2014-06-11	2014-06-12	2014-06-13	2014-06-14	2014-06-15	2014-06-16	2014-06-17	2014-06-18	2014-06-19	2014-06-20	2014-06-21	2014-06-22	2014-06-23	2014-06-24	2014-06-25	2014-06-26
		0	0	3	6	13	19	19	19	19	20	20	20	20	20	20	20
		0	0	2	9	13	16	16	16	17	17	17	17	17	17	17	17
		0	0	1	11	15	19	20	21	22	22	22	22	22	22	22	22
		0	0	0	5	12	12	13	16	18	18	18	18	19	19	19	19
	mean	0	0	1.5	7.75	13.25	16.5	17	18	19	19.25	19.25	19.25	19.5	19.5	19.5	19.5
	SE	0	0	1.29099	2.75379	1.25831	3.31662	3.16228	2.44949	2.16025	2.21736	2.21736	2.21736	2.08167	2.08167	2.08167	2.08167
	T 25/10゜C	0	0	2	15	22	23	23	23	23	23	23	23	23	23	23	23
		0	0	1	4	10	14	14	14	14	15	15	15	17	17	17	17
		0	0	0	6	12	19	19	19	19	19	19	19	19	19	19	19
		0	0	2	7	10	13	14	15	16	16	16	16	16	16	16	16
	mean	0	0	1.25	8	13.5	17.25	17.5	17.75	18	18.25	18.25	18.25	18.75	18.75	18.75	18.75
	SE	0	0	0.95743	4.83046	5.74456	4.64579	4.3589	4.11299	3.91578	3.59398	3.59398	3.59398	3.0957	3.0957	3.0957	3.0957
	T 25/15゜C	0	0	7	15	19	20	20	20	20	20	20	20	20	20	20	20
		0	0	3	11	15	18	18	18	18	18	18	18	18	18	18	18
		0	0	3	9	17	18	18	18	18	18	18	18	18	18	18	18
		0	0	9	14	18	19	19	19	19	19	19	19	19	19	19	19
	mean	0	0	5.5	12.25	17.25	18.75	18.75	18.75	18.75	18.75	18.75	18.75	18.75	18.75	18.75	18.75
	SE	0	0	3	2.75379	1.70783	0.95743	0.95743	0.95743	0.95743	0.95743	0.95743	0.95743	0.95743	0.95743	0.95743	0.95743
	T 30/15゜C	0	0	4	7	8	8	8	8	8	8	8	8	8	8	8	8
		0	0	3	6	9	9	9	9	9	9	9	9	9	9	9	9
		0	0	2	3	6	7	7	7	7	7	7	7	7	7	7	7
		0	0	2	5	12	12	12	12	12	12	12	12	12	12	12	12
	mean	0	0	2.75	5.25	8.75	9	9	9	9	9	9	9	9	9	9	9
	SE	0	0	0.95743	1.70783	2.5	2.16025	2.16025	2.16025	2.16025	2.16025	2.16025	2.16025	2.16025	2.16025	2.16025	2.16025
Seed germinate percentage
Tengger Desert	Temperature	2014-06-11	2014-06-12	2014-06-13	2014-06-14	2014-06-15	2014-06-16	2014-06-17	2014-06-18	2014-06-19	2014-06-20	2014-06-21	2014-06-22	2014-06-23	2014-06-24	2014-06-25	2014-06-26
	20/10	0	49	86	93	94	95	95	95	95	95	95	95	95	95	95	95
	25/10	0	38	81	91	96	96	96	96	96	96	96	96	96	96	96	96
	25/15	0	68	92	96	96	96	96	96	96	96	96	96	96	96	96	96
	30/15	0	65	90	91	93	94	94	95	95	95	95	95	95	95	95	95
	SE	0	12.81	4	6.83	5.16	3.83	3.83	3.83	3.83	3.83	3.83	3.83	3.83	3.83	3.83	3.83
		0	10.58	12.16	3.83	3.27	3.27	3.27	3.27	3.27	3.27	3.27	3.27	3.27	3.27	3.27	3.27
		0	5.66	11.31	8	8	8	8	8	8	8	8	8	8	8	8	8
		0	13.61	7.66	7.57	6	4	4	5.03	5.03	5.03	5.03	5.03	5.03	5.03	5.03	5.03
Badain Jaran Desert	Temperature	2014-06-11	2014-06-12	2014-06-13	2014-06-14	2014-06-15	2014-06-16	2014-06-17	2014-06-18	2014-06-19	2014-06-20	2014-06-21	2014-06-22	2014-06-23	2014-06-24	2014-06-25	2014-06-26
	20/10	0	6	48	71	84	85	85	86	86	86	86	86	87	87	87	87
	25/10	0	6	45	71	77	77	77	78	79	79	79	79	81	81	81	81
	25/15	0	14	63	80	84	85	85	85	85	85	85	85	85	85	85	85
	30/15	0	21	57	71	74	78	78	78	78	78	78	78	78	78	78	78
	SE	0	5.16	13.86	8.87	7.3	8.87	8.87	8.33	8.33	8.33	8.33	8.33	6.83	6.83	6.83	6.83
		0	2.31	5.03	10.52	13.22	13.22	13.22	13.67	11.94	11.94	11.94	11.94	13.22	13.22	13.22	13.22
		0	4	6	6.53	3.27	3.83	3.83	3.83	3.83	3.83	3.83	3.83	3.83	3.83	3.83	3.83
		0	8.87	10	11.94	12.38	10.07	10.07	10.07	10.07	10.07	10.07	10.07	10.07	10.07	10.07	10.07
Gurbantonggut Desert	Temperature	2014-06-11	2014-06-12	2014-06-13	2014-06-14	2014-06-15	2014-06-16	2014-06-17	2014-06-18	2014-06-19	2014-06-20	2014-06-21	2014-06-22	2014-06-23	2014-06-24	2014-06-25	2014-06-26
	20/10	0	5	52	80	88	89	89	90	90	90	90	90	90	90	90	90
	25/10	0	4	48	77	84	85	86	87	87	87	87	87	87	87	87	87
	25/15	0	33	77	84	90	90	90	90	90	90	90	90	90	90	90	90
	30/15	0	25	61	73	84	85	85	85	85	86	86	86	86	86	86	86
	SE	0	3	11.78	5.66	3.27	3.83	3.83	5.16	5.16	5.16	5.16	5.16	5.16	5.16	5.16	5.16
		0	2.83	8.64	8.87	8.64	6.83	5.16	5.03	5.03	5.03	5.03	5.03	5.03	5.03	5.03	5.03
		0	8.87	13.22	9.64	2.31	2.31	2.31	2.31	2.31	2.31	2.31	2.31	2.31	2.31	2.31	2.31
		0	8.87	11.49	8.87	4.62	6	6	6	6	5.16	5.16	5.16	5.16	5.16	5.16	5.16
Mutthar Desert	Temperature	2014-06-11	2014-06-12	2014-06-13	2014-06-14	2014-06-15	2014-06-16	2014-06-17	2014-06-18	2014-06-19	2014-06-20	2014-06-21	2014-06-22	2014-06-23	2014-06-24	2014-06-25	2014-06-26
	20/10	0	6	31	53	66	68	72	76	77	77	77	78	78	78	78	78
	25/10	0	0	5	32	54	69	70	71	72	73	73	73	75	75	75	75
	25/15	0	0	22	49	69	75	75	75	75	75	75	75	75	75	75	75
	30/15	0	0	11	21	35	36	36	36	36	36	36	36	36	36	36	36
	SE	0	5.16	11.02	5.03	13.27	12.65	9.8	8.64	8.87	8.87	8.87	8.33	8.33	8.33	8.33	8.33
		0	0	3.83	9.66	11.49	9.29	8.72	8.23	15.66	14.38	14.38	14.38	12.38	12.38	12.38	12.38
		0	0	12	11.02	6.83	3.83	3.83	3.83	3.83	3.83	3.83	3.83	3.83	3.83	3.83	3.83
		0	0	3.83	6.83	10	8.64	8.64	8.64	8.64	8.64	8.64	8.64	8.64	8.64	8.64	8.64
	Tengger Desert	95	96	96	95		3.83	3.27	8	5.03
	Badain Jaran Desert	87	81	85	78		6.83	13.22	3.83	10.07
	Gurbantonggut Desert	90	87	90	86		5.16	5.03	2.31	5.16
	Mutthar Desert	78	75	75	36		8.33	12.38	3.83	8.64

## Sheet: Mass of 1000 seeds
Seed mass(g)	Tengger Desert	Badain Jaran Desert	Gurbantonggut Desert	Mutthar Desert
	3.144	2.637	3.675	2.676
	3.257	2.631	3.585	2.711
	3.352	2.689	3.621	2.809
mean	3.251	2.6523	3.627	2.732
SE	0.10413	0.0319	0.0453	0.06894
